# Supplementary material for: Stiff Extracellular Matrix Promotes Invasive Behaviors of Trophoblast Cells
Source: Bioengineering (Basel). 2023 Mar 21;10(3):384. doi: 10.3390/bioengineering10030384 (PMC10045595; doi:10.3390/bioengineering10030384)
Supplement: Supplementary file 1 [file bioengineering-10-00384-s001.zip]

Archive with 1 entries (1 files):
- bioengineering-2215199-supplementary.pdf
